# Supplementary material for: Sperm Chromatin Immaturity Observed in Short Abstinence Ejaculates Affects DNA Integrity and Longevity In Vitro
Source: PLoS One. 2016 Apr 4;11(4):e0152942. doi: 10.1371/journal.pone.0152942 (PMC4820266; doi:10.1371/journal.pone.0152942)
Supplement: S1 Table — (XLSX) [file pone.0152942.s001.xlsx]

## Sheet: Table S1
Table_S1: Basic semen characteristics in relation to various EA intervals
Semen volume (mL)						Total sperm concentration (millions/ejaculate)						Total motility (%)						Viability (%)						Morphology (%)
S. no.	EA-1	EA-3	EA-5	EA-7		S. no.	EA-1	EA-3	EA-5	EA-7		S. no.	EA-1	EA-3	EA-5	EA-7		S. no.	EA-1	EA-3	EA-5	EA-7		S. no.	EA-1	EA-3	EA-5	EA-7
1	2	3	3	3.5		1	180	300	318	409.5		1	76	81	85	84		1	67	68	46	48		1	29	27	33	42
2	2	2	3	3.5		2	56	46	195	129.5		2	89	73	58	48		2	65	68	50	58		2	45	50	37	35
3	1.5	2.5	3	3		3	36	97.5	72	45		3	77	73	60	67		3	71	81	73	71		3	25	31	22	21
4	1.5	3.5	3.5	3.5		4	120	441	388.5	350		4	75	81	70	61		4	77	58	66	76		4	40	41	36	56
5	2	2	2.5	2.5		5	122	130	162.5	200		5	76	62	67	74		5	60	42	36	28		5	60	58	59	50
6	2	2	2.5	2.5		6	38	64	72.5	27.5		6	63	63	68	41		6	81	74	60	58		6	35	40	25	24
7	2	2	4	5.5		7	88	84	264	451		7	76	59	76	66		7	60	81	73	50		7	39	35	27	24
8	1	1	1	2		8	78	89	61	38		8	78	86	89	73		8	55	82	69	57		8	51	56	55	39
9	3	3	4	5		9	150	180	280	345		9	70	64	65	73		9	73	66	80	80		9	37	27	30	33
10	2	3	3	5		10	144	180	258	380		10	71	71	64	73		10	67	51	54	48		10	29	26	31	27
11	2	3	3	4		11	112	249	282	260		11	71	74	66	72		Mean	67.6	67.1	60.7	57.4		11	35	27	33	28
12	1.4	1.5	1.8	2.3		12	28	166.5	196.2	294.4		12	86	72	75	79		SD	8.09938	13.4615	13.9766	15.4143		Mean	38.6364	38	35.2727	34.4545
13	3.3	3.5	3.2	4.3		13	379.5	392	425.6	464.4		13	56	75	56	72								SD	10.2594	12.025	11.6713	11.3258
14	3.3	7.5	7.8	6.7		14	161.7	352.5	413.4	542.7		14	75	78	72	80
15	1.7	2.5	2.8	1.9		15	183.6	267.5	459.2	216.6		15	91	61	59	72
16	0.65	1.4	4.2	3.3		16	26	75.6	231	194.7		16	79	83	80	83
17	3.1	3	4.2	3.2		17	21.7	28.5	8.4	25.6		17	66	66	13	44
18	2.3	3.4	3.3	3.2		18	94.3	193.8	122.1	134.4		18	58	57	32	38
19	3.2	1.8	2.1	2		19	96	27	52.5	34		19	45	75	63	58
Mean	2.10263	2.71579	3.25789	3.52105		Mean	111.305	177.047	224.311	239.068		Mean	72.5263	71.2632	64.1053	66.2105
SD	0.77073	1.3769	1.37085	1.30366		SD	83.5647	125.902	137.706	166.875		SD	11.3547	8.58191	17.4544	14.1483
