# Supplementary material for: Sperm Chromatin Immaturity Observed in Short Abstinence Ejaculates Affects DNA Integrity and Longevity In Vitro
Source: PLoS One. 2016 Apr 4;11(4):e0152942. doi: 10.1371/journal.pone.0152942 (PMC4820266; doi:10.1371/journal.pone.0152942)
Supplement: S2 Table — (XLSX) [file pone.0152942.s002.xlsx]

## Sheet: Table _S2
	Table_ S2: Percentage of aniline blue positive spermatozoa and percentage of 5-mC positive spermatozoa at various EA periods
	Aniline blue positive spermatozoa (%)						5 mC positive spermatozoa (%)
	S. no.	EA-1	EA-3	EA-5	EA-7		S. no.	EA-1	EA-3	EA-5	EA-7
	1	8	3.2	4	12.2		1	30.7	17.95	41.4	3.9
	2	10	3	1.2	5		2	5	5	2.2	2.9
	3	12	10	8	4.4		3	13.6	3.9	3.2	4.2
	4	16	4.8	7	8.33		4	13.1	3.75	4.9	3.6
	5	13.4	6	6	4		5	0	18.9	8.6	27
	6	10	8	4.4	13		6	1.6	0	2.5	1.4
	7	13.6	2.8	6	3.2		7	5.6	16.4	1.3	0.8
	8	10	8	7	3		8	18.9	3.8	0.4	0
	Mean	11.625	5.725	5.45	6.64125		9	37.1	9.8	0	6.9
	SD	2.60206	2.72331	2.17715	4.03519		10	22.4	2	0	0
							Mean	14.8	8.15	6.45	5.07
							SD	12.4854	7.09382	12.5569	8.00265
