# Supplementary material for: Sperm Chromatin Immaturity Observed in Short Abstinence Ejaculates Affects DNA Integrity and Longevity In Vitro
Source: PLoS One. 2016 Apr 4;11(4):e0152942. doi: 10.1371/journal.pone.0152942 (PMC4820266; doi:10.1371/journal.pone.0152942)
Supplement: S3 Table — (XLSX) [file pone.0152942.s003.xlsx]

## Sheet: Table_S3
	Table_S3: Total motility in the processed fraction of the ejaculate from various EA intervals
	Total motility in processed fraction at 0h						Total motility in processed fraction after 6h						Total motility in processed fraction after 24h
	S. no.	EA-1	EA-3	EA-5	EA-7		S. no.	EA-1	EA-3	EA-5	EA-7		S. no.	EA-1	EA-3	EA-5	EA-7
	1	37	95	96	98		1	44	97	86	92		1	30	92	72	87
	2	93	88	90	90		2	86	85	84	84		2	69	74	84	73
	3	96	95	96	95		3	97	88	89	91		3	88	81	85	6
	4	98	97	71	86		4	86	95	62	72		4	87	92	43	76
	5	93	90	97	91		5	98	88	95	90		5	88	78	86	86
	6	80	87	75	64		6	79	86	80	57		6	65	63	40	56
	7	52	92	41	63		7	45	82	36	42		7	30	74	17	31
	8	87	65	97	87		8	77	65	94	78		8	60	59	91	67
	Mean	79.5	88.625	82.875	84.25		Mean	76.5	85.75	78.25	75.75		Mean	64.625	76.625	64.75	60.25
	SD	22.6716	10.1831	19.8238	13.3924		SD	21.1052	9.7651	19.9625	18.03		SD	23.9996	11.9754	27.6186	28.414
