# Supplementary material for: Sperm Chromatin Immaturity Observed in Short Abstinence Ejaculates Affects DNA Integrity and Longevity In Vitro
Source: PLoS One. 2016 Apr 4;11(4):e0152942. doi: 10.1371/journal.pone.0152942 (PMC4820266; doi:10.1371/journal.pone.0152942)
Supplement: S4 Table — (XLSX) [file pone.0152942.s004.xlsx]

## Sheet: Table _ S4
		Table_S4: Sperm DNA fragmentation in fresh and processed ejaculate at various EA intervals
		Sperm DNA Fragmentation in fresh ejaculate						Sperm DNA Fragmentation in processed fraction (0h)
		S. no.	EA-1	EA-3	EA-5	EA-7		S. no.	EA-1	EA-3	EA-5	EA-7
		1	2.8	20.4	13	15.6		1	1.6	8.8	2.2	9.4
		2	3.6	13	16.2	24.2		2	0.6	10.2	13.8	8.8
		3	8.6	14.6	22.2	26		3	1.8	2.8	9.4	0.8
		4	13.6	18.8	19.6	20.6		4	0.8	27.6	10.6	7.8
		5	23.6	46.4	43	44.6		5	0.2	1	5	7.8
		6	10.2	16.2	21.8	44.6		6	1.4	0.6	4	7.8
		7	9.8	7.4	7	23.2		7	2.2	2.8	5.4	1.8
		8	19	7	14.2	28.8		8	0	2.2	4.2	0.6
		9	7	8.6	9.8	23		Mean	1.075	7	6.825	5.6
		10	7.4	9	10	11.8		SD	0.792374	9.04844	3.98488	3.81126
		11	21	11.2	18	20
		12	11	11	20	31
		13	8.4	9.4	29	34
		14	19	15.6	34	32
		Mean	11.7857	14.9	19.8429	27.1
		SD	6.50702	9.98422	9.95379	9.61913
