# Supplementary material for: Sperm Chromatin Immaturity Observed in Short Abstinence Ejaculates Affects DNA Integrity and Longevity In Vitro
Source: PLoS One. 2016 Apr 4;11(4):e0152942. doi: 10.1371/journal.pone.0152942 (PMC4820266; doi:10.1371/journal.pone.0152942)
Supplement: S5 Table — (XLSX) [file pone.0152942.s005.xlsx]

## Sheet: Table_S5
Table_S5: DNA longevity analysis by SCD assay in spermatozoa from various EA intervals
Sperm DNA Fragmentation in processed fraction after 1h						Sperm DNA Fragmentation in processed fraction after 6h						Sperm DNA Fragmentation in processed fraction after 24h
S. no.	EA-1	EA-3	EA-5	EA-7		S. no.	EA-1	EA-3	EA-5	EA-7		S. no.	EA-1	EA-3	EA-5	EA-7
1	1.6	17.8	2.8	10.8		1	5.8	8.4	6	14.8		1	45.8	49.4	15.6	98
2	1.6	23.2	50	92		2	3.6	51.4	68	97		2	32	96.8	85.6	100
3	3.6	1.2	2.6	4.4		3	4.6	9.6	5.4	10.2		3	21.6	21.4	78.4	32.2
4	10.8	13.6	8.8	1		4	4.6	6	7	6.4		4	78.8	57.4	89	33.6
5	1.2	25	24.4	11.6		5	44.4	35.4	20	5.4		5	93	50.4	47	29.6
6	1.2	2.8	6	11.6		6	64.6	58.2	19.8	24.6		6	86.8	87	65.4	29.6
7	20.6	1.6	4.4	7.6		7	87.2	2.2	7.2	16		7	94.8	75.4	41.2	33.6
8	4	9.4	7.4	3.8		8	1.4	1.8	3.4	0.8		8	12	44.4	17.4	17.2
9	1	0.8	0.8	0.6		9	29	4.6	5.6	1.6		9	29.6	14.4	9.8	27
10	1.8	1.4	3.6	0		10	40	28	10.4	18		10	17.69	40	27.2	67
Mean	4.74	9.68	11.08	14.34		11	11.4	6.4	14.6	8.8		11	4.4	48	26	34
SD	6.30277	9.60796	15.215	27.6613		12	4.4	40.4	19.6	11.8		12	19	45	24.8	25
						13	7.6	20	21.2	12.2		13	19	38	40	28
						14	3.6	28	13.2	13		14	37	37.2	46	58
						15	14	6.4	18	18		15	54.8	16	9.2	61
						16	21	5.6	18.8	51		Mean	43.086	48.0533	41.5067	44.92
						Mean	21.7	19.525	16.1375	19.35		SD	31.1315	23.7733	27.0055	26.1149
						SD	25.3022	18.4827	15.1984	23.7477
