# Supplementary material for: Sperm Chromatin Immaturity Observed in Short Abstinence Ejaculates Affects DNA Integrity and Longevity In Vitro
Source: PLoS One. 2016 Apr 4;11(4):e0152942. doi: 10.1371/journal.pone.0152942 (PMC4820266; doi:10.1371/journal.pone.0152942)
Supplement: S6 Table — (XLSX) [file pone.0152942.s006.xlsx]

## Sheet: Volume
Semen volume
S. no.	EA-1	EA-3	EA-5	EA-6
1	2	3	3	3.5
2	2	2	3	3.5
3	1.5	2.5	3	3
4	1.5	3.5	3.5	3.5
5	2	2	2.5	2.5
6	2	2	2.5	2.5
7	2	2	4	5.5
8	1	1	1	2
9	3	3	4	5
10	2	3	3	5
11	2	3	3	4
12	1.4	1.5	1.8	2.3
13	3.3	3.5	3.2	4.3
14	3.3	7.5	7.8	6.7
15	1.7	2.5	2.8	1.9
16	0.65	1.4	4.2	3.3
17	3.1	3	4.2	3.2
18	2.3	3.4	3.3	3.2
19	3.2	1.8	2.1	2
Mean±SEM	2.1±0.17	2.71±0.31	3.25±31	3.52±0.29

## Sheet: Total sperm count
	Total sperm count
	S. no.	EA-1	EA-3	EA-5	EA-6
	1	180	300	318	409.5
	2	56	46	195	129.5
	3	36	97.5	72	45
	4	120	441	388.5	350
	5	122	130	162.5	200
	6	38	64	72.5	27.5
	7	88	84	264	451
	8	78	89	61	38
	9	150	180	280	345
	10	144	180	258	380
	11	112	249	282	260
	12	28	166.5	196.2	294.4
	13	379.5	392	425.6	464.4
	14	161.7	352.5	413.4	542.7
	15	183.6	267.5	459.2	216.6
	16	26	75.6	231	194.7
	17	21.7	28.5	8.4	25.6
	18	94.3	193.8	122.1	134.4
	19	96	27	52.5	34
	Mean±SEM	111.30±19.17	177.04±28.88	224.31±31.59	239.06±38.28

## Sheet: Motility
	Total motility						Total motility in processed fraction						Total motility in processed fraction after 6h							Total motility in processed fraction after 24h
	S. no.	EA-1	EA-3	EA-5	EA-6		S. no.	EA-1	EA-3	EA-5	EA-6		S. no.	EA-1	EA-3	EA-5	EA-6			S. no.	EA-1	EA-3	EA-5	EA-6
	1	76	81	85	84		1	37	95	96	98		1	44	97	86	86			1	30	92	72	87
	2	89	73	58	48		2	93	88	90	90		2	86	85	84	84			2	69	74	84	73
	3	77	73	60	67		3	96	95	96	95		3	97	88	89	89			3	88	81	85	6
	4	75	81	70	61		4	98	97	71	86		4	86	95	62	62			4	87	92	43	76
	5	76	62	67	74		5	93	90	97	91		5	98	88	95	95			5	88	78	86	86
	6	63	63	68	41		6	80	87	75	64		6	79	86	80	80			6	65	63	40	56
	7	76	59	76	66		7	52	92	41	63		7	45	82	36	36			7	30	74	17	31
	8	78	86	89	73		8	87	65	97	87		8	77	65	94	94			8	60	59	91	67
	9	70	64	65	73		Mean±SEM	79.5±8.01	88.63±3.6	82.88±7.01	84.25±4.73		Mean±SEM	76.5±7.46	85.75±3.45	78.25±7.06	75.75±6.38			Mean±SEM	64.63±8.49	76.63±4.23	64.75±9.76	60.25±10.05
	10	71	71	64	73
	11	71	74	66	72
	12	86	72	75	79
	13	56	75	56	72
	14	75	78	72	80
	15	91	61	59	72
	16	21	83	80	83
	17	66	66	13	44
	18	58	57	32	38
	19	45	75	63	58
	Mean±SEM	69.47± 3.72	71.26±1.96	64.1±4.0	66.21±3.24

## Sheet: Viability
	Viability
	S. no.	EA-1	EA-3	EA-5	EA-6
	1	57	46	73
	2	67	68	46	48
	3	65	68	50	58
	4	71	81	73	71
	5	77	58	66	76
	6	60	42	36	28
	7	81	74	60	58
	8	60	81	73	50
	9	55	82	69	57
	10	73	66	80	80
	11	67	51	54	48
	Mean±SEM	66.63±2.5	65.18±4.3	61.81±4.15	57.4±4.87

## Sheet: Morphology
Viability
S. no.	EA-1	EA-3	EA-5	EA-6
1	29	27	33	42
2	45	50	37	35
3	25	31	22	21
4	40	41	36	56
5	60	58	59	50
6	35	40	25	24
7	39	35	27	24
8	51	56	55	39
9	37	27	30	33
10	29	26	31	27
11	35	27	33	28
Mean±SEM	38.63±3.09	38±3.62	35.27±3.51	34.45±3.41

## Sheet: Aniline blue positive sperm(%)
	Aniline blue + sperm (%)
	S. no.	EA-1	EA-3	EA-5	EA-6
	1	8	3.2	4	12.2
	2	10	3	1.2	5
	3	12	10	8	4.4
	4	16	4.8	7	8.33
	5	13.4	6	6	4
	6	10	8	4.4	13
	7	13.6	2.8	6	3.2
	8	10	8	7	3
	Mean±SEM	11.625±0.91	5.725±0.96	5.45±0.76	6.64±1.42

## Sheet: Table_S6
s
Table_S6 : DNA fragmentation in the processed fraction of frozen thawed spermatozoa
	Sperm DNA Fragmentation in processed fraction of frozen thawed sample (0h)						Sperm DNA Fragmentation in processed fraction of frozen thawed sample after 6h
	S. no.	EA-1	EA-3	EA-5	EA-7		S. no.	EA-1	EA-3	EA-5	EA-7
	1	15	18.8	24.2	11.2		1	20	22	49.2	17.2
	2	11	8	8.8	15.4		2	18.2	16	18	15
	3	16.8	14.4	9.2	17.8		3	33.8	19.8	29.6	20.6
	4	20	23.2	25.2	24		4	16.4	36.8	46.8	27
	5	9.6	10	11	16.4		5	18.8	12.8	12.6	22
	6	7.8	21.4	39	27.6		6	31	16.4	46	33
	7	24	18.4	15	33.2		7	49.8	31	31	59.2
	8	27.8	14.2	24.4	29.8		8	37	22.8	29.6	41
	Mean	16.5	16.05	19.6	21.925		Mean	28.125	22.2	32.85	29.375
	SD	7.09205	5.3503	10.5006	7.84488		SD	11.82	8.08173	13.5751	14.7828
